# Supplementary material for: Association of Diet Quality with Depression, Anxiety, and Comorbidity Symptoms in Chinese School-Aged Children
Source: Nutrients. 2025 Dec 9;17(24):3842. doi: 10.3390/nu17243842 (PMC12735964; doi:10.3390/nu17243842)
Supplement: Supplementary file 1 [file nutrients-17-03842-s001.zip]

Archive with 1 entries (1 files):
- nutrients-4007114-supplementary.pdf
